# Supplementary material for: Chronic Granulomatous Disease and Myelodysplastic Syndrome in a Patient with a Novel Mutation in CYBB
Source: Genes (Basel). 2021 Sep 23;12(10):1476. doi: 10.3390/genes12101476 (PMC8535487; doi:10.3390/genes12101476)
Supplement: Supplementary file 1 [file genes-12-01476-s001.zip]

Archive with 1 entries (1 files):
- genes-1254620-supplementary.pdf
